# Supplementary material for: Clinical Pharmacy Initiatives Contribute to the Excellent Efficacy of the Dabrafenib/Trametinib Combination for Iodine-Refractory Thyroid Carcinoma: A Case Report
Source: Medicina (Kaunas). 2024 Jun 25;60(7):1037. doi: 10.3390/medicina60071037 (PMC11278742; doi:10.3390/medicina60071037)
Supplement: Supplementary file 1 [file medicina-60-01037-s001.zip]

Archive with 1 entries (1 files):
- medicina-3053719-supplementary.pdf
